# Supplementary material for: Glycerol and Natural Deep Eutectic Solvents Extraction for Preparation of Luteolin-Rich Jasione montana Extracts with Cosmeceutical Activity
Source: Metabolites. 2022 Dec 24;13(1):32. doi: 10.3390/metabo13010032 (PMC9861245; doi:10.3390/metabo13010032)
Supplement: Supplementary file 1 [file metabolites-13-00032-s001.zip]

Archive with 1 entries (1 files):
- metabolites-2105064-supplementary.pdf
